# Supplementary material for: A Hemoglobin-Based Nanoparticle Delivery System Enhances the Pharmacokinetics and Efficacy of Tigecycline in Klebsiella pneumoniae Infections
Source: BME Front. 2026 Mar 30;7:0241. doi: 10.34133/bmef.0241 (PMC13033835; doi:10.34133/bmef.0241)
Supplement: Supplementary 1 — Graphical Abstract Figs. S1 to S8 [file bmef.0241.f1.zip]

Archive with 10 entries (10 files):
- Figure S1.png
- Figure S2.png
- Figure S3.png
- Figure S4.png
- Figure S5.png
- Figure S6.png
- Figure S7.png
- Figure S8.png
- Graphical abstract.tiff
- Supplementary Material.docx
